# Supplementary material for: AuAg Nanoparticles Grafted on TiO2@N-Doped Porous Carbon: Improved Depletion of Ciprofloxacin under Visible Light through Plasmonic Photocatalysis
Source: Nanomaterials (Basel). 2022 Jul 22;12(15):2524. doi: 10.3390/nano12152524 (PMC9329855; doi:10.3390/nano12152524)
Supplement: Supplementary file 1 [file nanomaterials-12-02524-s001.zip]

Archive with 1 entries (1 files):
- nanomaterials-1806102-supplementary.pdf
